# Supplementary material for: Indirect 3D Bioprinting of a Robust Trilobular Hepatic Construct with Decellularized Liver Matrix Hydrogel
Source: Bioengineering (Basel). 2022 Oct 22;9(11):603. doi: 10.3390/bioengineering9110603 (PMC9687301; doi:10.3390/bioengineering9110603)
Supplement: Supplementary file 1 [file bioengineering-09-00603-s001.zip]

Archive with 4 entries (4 files):
- .DS_Store
- bioengineering-1945263 supplementary for conversion v3.pdf
- Video 1 Micro-channel in PBS solution.mov
- Video 2 Micro-channel in dLM chip with perfusion.mp4
